# Supplementary material for: Effect of a Low-Molecular-Weight Allosteric Agonist of the Thyroid-Stimulating Hormone Receptor on Basal and Thyroliberin-Stimulated Activity of Thyroid System in Diabetic Rats
Source: Int J Mol Sci. 2025 Jan 15;26(2):703. doi: 10.3390/ijms26020703 (PMC11766125; doi:10.3390/ijms26020703)
Supplement: Supplementary file 1 [file ijms-26-00703-s001.zip]

Archive with 7 entries (7 files):
- Figure S1 new.pdf
- Figure S2.pdf
- Figure S3.pdf
- Figure S4.pdf
- Figure S5.pdf
- Table S1.pdf
- Table S2.pdf
